# Supplementary material for: The Role of Iron-Chelating Therapy in Improving Neurological Outcome in Patients with Intracerebral Hemorrhage: Evidence-Based Case Report
Source: Medicina (Kaunas). 2023 Feb 24;59(3):453. doi: 10.3390/medicina59030453 (PMC10058021; doi:10.3390/medicina59030453)
Supplement: Supplementary file 1 [file medicina-59-00453-s001.zip]

Archive with 1 entries (1 files):
- medicina-2170329-supplementary.pdf
